# Supplementary material for: Characterization of Silver Nanowire Layers in the Terahertz Frequency Range
Source: Materials (Basel). 2021 Dec 2;14(23):7399. doi: 10.3390/ma14237399 (PMC8658758; doi:10.3390/ma14237399)
Supplement: Supplementary file 1 [file materials-14-07399-s001.zip]

Archive with 1 entries (1 files):
- materials-1419967-supplementary.pdf
